# Supplementary material for: Carpal Implants in the Current Surgical Landscape: An Illustrated Overview
Source: J Pers Med. 2025 Nov 28;15(12):575. doi: 10.3390/jpm15120575 (PMC12734107; doi:10.3390/jpm15120575)
Supplement: Supplementary file 1 [file jpm-15-00575-s001.zip]

Archive with 1 entries (1 files):
- jpm-3881670-supplementary-file-S1.pdf
